# Supplementary material for: Mapping the global influence of published research on industry and innovation
Source: Nat Biotechnol. 2018 Jan 10;36(1):31–9. doi: 10.1038/nbt.4049 (PMC12094095; doi:10.1038/nbt.4049)
Supplement: Supplementary Table 3 — Top 50 research institutions based on the normalized aggregate citation counts* (XLSX 98 kb) [file 41587_2018_BFnbt4049_MOESM39_ESM.xlsx]

## Sheet: Sheet1
Research institution	Institution	Total resolved articles (source of data: Clarivate Analytics)	Life sciences_normalised	Chemistry and materials_normalised	Physics & electronics_normalised	Mechanical & civil engineering_normalised	Communications & IT_normalised	Social sciences_normalised	Math_normalised	Earth sciences_normalised	Others_normalised	Unassigned_normalised	Normalized aggregate Citation counts by research disciplines	Normalized Lens Influence metric = Normalized aggregate citation counts/ total resolved articles	Normalized Lens Influence rank
Aarhus University	Aarhus Univ	72284	179528	9802.78	4902.13	1147.63	1152.96	3877.54	730.538	6856.61	1069.82	2874.66	211943	2.93208	155
Australian National University	ANU	55949	79526.7	6753.5	11596	1817.53	2323.94	972.423	2306.96	8336.56	1976.63	2290.96	117901	2.1073	177
Arizona State University	Arizona State Univ	47165	51307.2	15359.1	27342.2	6266.62	4621.27	4388.06	3973.1	7202.9	1180.72	3572.91	125214	2.65481	161
Baylor College of Medicine	Baylor College Med	65014	413834	3214.79	946.311	665.895	270.425	2394.59	115.348	3769.13	12819.9	6834.04	444864	6.84259	12
Boston College	Boston College	9969	19671.5	8093.85	4639.59	1417.19	369.152	948.112	909.968	798.298	146.036	246.03	37239.7	3.73555	124
Boston University	Boston Univ	69657	262361	10126.7	15084.6	2754.32	5902.99	5640.05	7251.55	2573.51	5581.89	3312.93	320590	4.60241	80
Brown University	Brown Univ	50204	125082	8526.41	13915.8	4180.86	5590.5	5068.75	5083.01	1972.05	1963.96	1805.88	173189	3.4497	135
California Institute of Technology	Caltech	71184	191965	41279.5	69064.4	13394	13121.2	2698.47	11301.5	16793.4	17012.7	8269.38	384900	5.40711	29
Carnegie Mellon University	Carnegie Mellon Univ	33287	43407.7	15231.2	30945	8443.12	23106.3	10891.1	20688.3	2916.16	1181.2	1185.32	157995	4.74646	71
Chinese Academy of Sciences	CAS	309475	174228	95527.9	90500.3	30784.6	5918.45	1397.86	4924.08	30091.1	2218.27	4374.74	439966	1.42165	190
Case Western Reserve University	Case Western Reserve Univ	61311	285477	17984	17763.4	5018.9	3101.73	6576.01	2171.11	5967.18	5537.68	5833.99	355431	5.79719	18
Atomic Energy and Alternative Energies Commission	CEA	87552	120504	25594.5	36962.5	6723	3087.14	510.522	1973.73	6791	2390.36	719.163	205256	2.34439	172
Claude Bernard University Lyon 1	Claude Bernard Univ	42627	86053.7	15707.4	9443.83	3648.41	1578.77	194.485	1684.08	6222.35	948.162	659.399	126141	2.95917	154
National Research Council Italy	CNR	124676	248127	59944.8	57527.7	18220.7	7096.3	3099.6	4498.58	15357.2	3722.14	5470.42	423065	3.39331	137
French National Centre for Scientific Research	CNRS	528918	1.02632e+06	202015	177435	46674	18753.8	19545.7	17315	72163.9	24461.5	21203.4	1.62589e+06	3.07399	151
Columbia University	Columbia Univ	131210	486277	19587.3	33420.5	5856.94	14627	13468.1	8617.78	6360.86	27567.4	8435.73	624219	4.7574	69
Cornell University	Cornell Univ	134582	500757	38462.8	48212.9	13719.6	11340.7	6892.05	7574.52	23270.9	17384.1	9800.34	677415	5.03347	48
Spanish National Research Council	CSIC	43431	64619.4	10589.7	8429.29	1634.71	874.804	571.298	158.924	4851.75	426.876	525.926	92682.7	2.13402	176
Council of Scientific and Industrial Research India	CSIR	75113	98530.7	42190.4	24104.2	10907.9	1546.15	3597.96	2209.56	10724.2	281.795	3099.77	197193	2.62528	162
Dartmouth College	Dartmouth College	30641	144666	3966.2	4648.49	5132.33	1456.86	4339.44	1238.07	2941.67	2528.75	2916.5	173835	5.67327	20
Delft University of Technology	Delft Univ Tech	36062	37619.7	21455.6	47370.4	13095	11520.1	425.435	6003.23	20518.8	821.485	665.376	159495	4.42281	88
Duke University	Duke Univ	113012	494782	21285.1	39010.9	5129.66	5050.51	16215.1	5505.95	6725.38	17533.7	9735.6	620974	5.49476	27
Durham University	Durham Univ	27359	27342.8	24218.6	29089.4	1645.39	286.737	230.95	79.462	1968.41	321.711	244.037	85427.5	3.12247	147
Ecole Polytechnique	Ecole Polytechnique	20407	11291.2	5077.06	10936	1370.49	652.454	1324.93	1317.53	583.231	349.436	140.446	33042.7	1.61919	186
Emory University	Emory Univ	69123	293430	15947	4584.71	1674.74	1383.89	8776.11	1294.46	4173.75	3388.24	4455.43	339108	4.90586	59
Ecole Normale Superieure Paris	ENS Paris	17619	29480.8	3946.91	5440.55	619.189	947.776	24.3106	1794.3	2208.99	952.703	715.179	46130.7	2.61824	163
Swiss Federal Institute of Technology Lausanne	EPFL	36763	60986.4	29944.5	55550.5	11156.1	12934.9	158.019	7269.49	8467.79	1561.23	800.841	188830	5.13641	41
Erasmus University Rotterdam	Erasmus Univ Rotterdam	61196	233307	1651.06	2353.91	444.375	698.813	4533.92	338.354	656.135	2554.56	2860.72	249399	4.07541	109
Swiss Federal Institute of Technology Zurich	ETH Zurich	75282	205760	46024.6	59214.2	12418.5	12345.1	3999.09	3906.46	20048.6	4073.73	4200.43	371991	4.9413	57
Free University of Berlin	Free Univ Berlin	89052	359522	14154.8	7640.2	2023.04	1009.59	1774.67	1640.51	5332.92	2345.91	7827.13	403270	4.52848	84
Fudan University	Fudan Univ	46751	53030.3	14631.1	13720	3316.13	710.832	36.4658	733.101	2923.45	420.184	507.996	90029.6	1.92573	180
Georgia Institute of Technology	Georgia Tech	46221	70599.7	27463.8	58671.3	19396.3	19366.7	3901.85	10204.5	12401	1731.64	973.162	224710	4.86164	64
Ghent University	Ghent Univ	63903	202685	15444.4	14249.5	4056.75	2208.04	3841.07	1271.39	15495.7	3178.86	3296	265727	4.15829	102
Gwangju Institute of Science and Technology	Gwangju Institute Science Tech	7849	13693.1	4896.32	10434.6	2408.7	741.738	0	533.164	1880.92	222.998	114.548	34926.1	4.44975	87
Hanyang University	Hanyang Univ	25633	23176.3	23937.3	34583.4	6932.51	2112.75	425.435	663.892	50347.4	272.713	103.591	142555	5.5614	23
Harvard University	Harvard Univ	381050	1.60908e+06	89833.5	70386	25997.9	14397.8	20943.6	15159.3	18455.6	98765.8	37888.6	2.00091e+06	5.25103	33
Heidelberg University	Heidelberg Univ	83315	293377	10466.9	12356.9	1916.28	3120.62	376.814	561.361	1319.56	5654.55	4651.65	333802	4.0065	110
Helmholtz Association of German Research Centres	Helmholtz	87839	346705	23123	25451	9369.23	3049.37	279.571	2137.78	16374.2	4878	4566.99	435934	4.96288	54
University of Hong Kong	HKU	48875	76740.2	8675.68	12736.6	5004.22	2532.55	3476.41	2650.44	5019.43	1400.61	490.067	118726	2.42918	168
Hong Kong University of Science and Technology	HKUST	21075	19707.3	11284.3	27489	4004.71	6425.82	3573.65	5513.64	1957.47	251.919	187.261	80395	3.81471	118
Hokkaido University	Hokkaido Univ	66999	184407	40191	16444.8	5228.41	1422.52	802.249	384.494	5803.15	1098.5	3716.34	259499	3.87317	116
Hebrew University of Jerusalem	HUJI	73661	292106	20862.6	17330.3	4438.41	3887.25	1239.84	5293.2	7946.52	5230.07	6065.08	364399	4.94698	56
Icahn School of Medicine Mount Sinai	Icahn School Med	46752	307098	1313.94	599.232	118.767	627.558	2394.59	128.165	688.942	6005.18	8271.38	327246	6.99962	10
Imperial College London	ICSTM	149351	545201	39467	40893.1	13383.3	5958.8	5506.34	6200.6	15590.5	7568.56	8691.72	688461	4.60969	78
Indian Institutes of Technology	IITs	84050	37491.5	27179.5	28611.8	21400.7	5792.25	522.677	4008.99	11128.8	54.4948	1617.62	137808	1.6396	185
Indiana University System	Indiana Univ System	86999	266745	16531.9	7175.95	1840.22	2210.62	7050.06	1325.22	10286.7	4841.43	3766.15	321773	3.69858	127
Johns Hopkins University	Johns Hopkins Univ	165309	750769	21451.6	21072.5	7202.07	8165.98	12957.5	13436.8	7017	30307.7	13560.5	885941	5.3593	30
Korea Advanced Institute of Science and Technology	KAIST	35257	55441.7	23361.6	45258.3	14723.1	6775.22	133.708	3424.56	11026.7	450.777	200.21	160796	4.56068	82
Karlsruhe Institute of Technology	Karlsruhe Inst Tech	41933	35970.1	16606	20998.3	8763.39	4457.29	741.472	2560.73	5187.11	415.403	967.185	96667	2.30527	174
Karolinska Institute	Karolinska Institute	99996	481981	5505.56	1857.02	935.455	1050.79	6685.41	1020.19	1800.73	9088.68	7638.87	517563	5.17584	38
Keio University	Keio Univ	33152	108272	10820.2	12923.5	2862.41	3287.17	1884.07	4244.81	1764.27	1630.78	2208.29	149898	4.52153	85
King Abdullah University of Science and Technology	King Abdullah Univ	4831	993.565	686.418	746.073	386.993	22.3208	0	30.7595	419.197	115.682	26.8939	3427.9	0.709564	199
King's College London	Kings College London	87466	322428	12171.7	16125.9	1523.95	3491.49	6247.82	894.589	3116.64	3085.17	6619.89	375705	4.29544	97
Korea University	Korea Univ	35170	41226.3	12826.7	16960.9	5505.97	1771.93	461.901	730.538	2686.51	83.8933	230.092	82484.8	2.34532	171
Katholieke Universiteit Leuven	KU Leuven	90570	302306	23475.3	29279.3	6214.57	8002.87	4752.72	3478.39	7716.88	4085.44	4476.34	393788	4.34788	94
Kyoto University	Kyoto Univ	129152	446401	69773	57229.6	18382.2	3503.51	4436.68	3652.69	24750.9	7475.35	5477.4	641082	4.96378	53
Kyushu University	Kyushu Univ	71856	204725	45006.1	48849.2	29935.9	1501.5	2406.75	1696.9	9043.73	1898.71	4528.14	349592	4.86518	63
Lawrence Berkeley National Laboratory	LBNL	49394	99260.3	30691.8	46661.4	17444	6606.1	97.2423	4308.89	19042.5	8347.98	2720.27	235181	4.76132	68
Leiden University	Leiden Univ	68853	310164	11593	6892.65	1772.16	1254.26	1361.39	1261.14	3743.61	3404.73	4552.05	345999	5.02518	50
Ludwig Maximilian University of Munich	LMU Munich	91500	353879	20564.1	17681.8	4311.63	2584.92	1701.74	1860.95	5814.09	4648.07	10032.4	423079	4.62381	75
London School of Economics and Political Science	LSEPS	11629	699.455	34.524	4.44974	52.0439	180.283	2358.12	140.981	7.29039	2.39012	0	3479.54	0.299212	200
London School of Hygiene and Tropical Medicine	LSHTM	23819	42399	284.315	108.277	18.6824	9.44342	24.3106	376.804	1312.27	546.621	1032.93	46112.7	1.93596	179
Max Planck Society	Max Planck Society	202128	570069	67329.9	84214.3	21883.8	8276.73	2090.71	10365.9	21342.6	23687.8	20505.1	829766	4.10515	105
McGill University	McGill Univ	108382	352629	21702.4	15345.7	5848.93	6000.86	16519	5644.37	10111.8	6110.35	9765.48	449678	4.14901	103
McMaster University	McMaster Univ	62890	173744	12541.4	16406.2	4665.27	3586.78	7730.76	1050.95	3226	1981.17	3986.28	228919	3.63998	130
Michigan State University	Michigan State Univ	68961	147442	17240.7	12944.3	8736.7	9441.7	2479.68	8825.41	15849.3	3343.3	2626.64	228929	3.31969	143
Massachusetts Institute of Technology	MIT	118504	606212	99397.6	161996	52769.8	49491.2	6016.86	42507.1	32227.2	57432.7	15812.6	1.12386e+06	9.48376	3
Moscow State University	Moscow State Univ	63529	43552.8	14238.1	13752.7	3138.65	612.105	1410.01	1209.87	2413.12	264.348	742.073	81333.8	1.28026	193
Nagoya University	Nagoya Univ	70404	183776	32289.1	25673.5	6748.35	1994.28	3573.65	1145.79	4104.49	2205.13	3410.55	264920	3.76286	122
National Institutes of Health	NIH	231555	1.55827e+06	40669.3	11968.3	2237.89	4247.82	16506.9	16399.9	20150.6	83034.1	58074.9	1.81156e+06	7.82346	7
Nanjing University	NJU	42605	17820.1	9653.52	10161.7	2212.53	676.492	36.4658	430.633	1880.92	55.9289	189.254	43117.5	1.01203	198
Nankai University	NKU	20818	12379	8267.48	6615.28	2451.4	292.746	0	735.664	2325.63	86.2834	159.371	33312.9	1.6002	187
Northwestern University	Northwestern Univ	94889	345981	37446.4	35851.5	11278.8	7965.09	15959.9	5869.94	8267.3	8343.92	4856.84	481821	5.07773	44
North Carolina State University	Nth Carolina State Univ	52098	98915.3	23888.6	38499.1	11336.2	4205.75	1835.45	2404.37	21021.8	1192.19	1330.75	204630	3.92778	112
Nanyang Technological University	NTU	43952	16800.1	12751.5	28699.3	8457.8	7460.3	656.385	2842.69	2825.03	93.4538	501.024	81087.7	1.84491	181
National University of Singapore	NUS	76379	132097	27990.8	34811.8	14983.3	8208.91	8836.89	4739.52	7414.33	818.856	1495.1	241397	3.16051	146
New York University	NYU	83830	333442	8812.76	13607.3	3300.11	9546.44	13905.6	9094.56	3492.1	10088.7	5875.82	411165	4.90475	60
Ohio State University	Ohio State Univ	111333	281746	26448.4	21320.2	7609.08	8716.27	11450.3	5236.8	11077.7	7942.86	5208.46	386756	3.47387	133
Oregon Health and Science University	Oregon Health Science Univ	37363	208903	1325.11	1125.78	471.064	391.473	1555.88	184.557	393.681	4278.8	3567.93	222197	5.94699	17
Osaka University	Osaka Univ	110335	401395	46242.9	75648.5	19096.1	5514.1	7220.24	4885.63	13035.2	9129.79	7421.73	589589	5.34362	31
Paris Diderot University	Paris Diderot Univ	49514	127744	6601.19	8509.38	1246.38	1395.91	1446.48	945.854	2088.7	1529.68	1483.15	152991	3.08984	150
Peking University	Peking Univ	63096	67860.3	16516.7	16840.8	3856.58	1922.16	303.882	1430.32	3419.19	451.733	1016.99	113619	1.80073	182
Pennsylvania State University	Penn State	104164	329677	44682.2	44028.7	16132.3	9603.1	4874.27	14613.3	18608.7	10230	11901.1	504350	4.84189	65
Pompeu Fabra University	Pompeu Fabra Univ	9503	15893.3	275.177	663.011	32.027	745.172	133.708	322.975	601.457	817.422	81.6778	19565.9	2.05892	178
Pohang University of Science and Technology	POSTECH	18921	36488.5	12675.4	17202.7	22289.5	2069.83	12.1553	389.62	4184.68	322.428	113.552	95748.3	5.06043	46
Princeton University	Princeton Univ	59181	106155	34016.3	75288.1	26064.6	10535.4	2345.97	6851.68	7764.26	8507.88	3262.13	280791	4.74462	72
Purdue University	Purdue Univ	74900	227826	50905.6	45470.4	22110.6	17114.9	6150.57	10799.1	11168.9	4404.52	3333.85	399285	5.3309	32
Queen Mary University of London	Queen Mary Univ London	45375	167997	7190.13	5671.93	3421.55	2135.93	1385.7	1138.1	4560.14	2200.59	2275.03	197976	4.36312	93
Russian Academy of Sciences	RAS	298225	156465	52153.6	61178	15622.5	3730.15	1653.12	5926.33	13049.8	2504.13	4261.19	316544	1.06143	197
Rice University	Rice Univ	23239	61966.8	19183.2	20919.7	10474.2	4987.84	1385.7	3324.59	6061.96	1682.89	538.875	130526	5.61666	22
RIKEN	RIKEN	42847	173359	15547	15212.2	3620.38	1410.5	875.18	448.576	2908.87	5909.1	1866.64	221158	5.16156	39
Rockefeller University	Rockefeller Univ	22301	297364	7643	1575.21	30.6925	777.794	230.95	3078.51	2504.25	23739.9	7198.61	344143	15.4317	2
Rutgers University	Rutgers Univ	91664	317304	51580.9	22586.9	8692.66	9440.84	6989.29	7882.12	9769.12	5706.66	11696.9	451649	4.92722	58
Seoul National University	Seoul Natl Univ	84256	156173	35857.2	43374.6	16887.6	5153.53	1203.37	3452.75	18331.7	1154.91	1513.03	283101	3.36001	141
Shanghai Jiao Tong University	Shanghai Jiao Tong Univ	59711	43162.6	9092	10548.8	4926.82	1990.84	36.4658	1173.99	3393.68	572.434	510.985	75408.6	1.26289	194
Soochow University	Soochow Univ	1156	429.853	172.62	821.718	795.337	58.3775	48.6211	105.095	236.938	0	0	2668.56	2.30844	173
Stanford University	Stanford Univ	154468	684970	41176	142467	27800.8	45357.6	15899.1	28027	30164	53578.2	14545.6	1.08399e+06	7.01754	9
Stockholm University	Stockholm Univ	35333	75269.6	9596.66	3039.17	720.607	425.812	4606.85	476.772	1534.63	1087.51	787.892	97545.5	2.76075	159
Sungkyunkwan University	Sungkyunkwan Univ	33752	45879.3	11628.5	13930.6	3500.28	1164.12	36.4658	694.652	2055.89	300.677	298.821	79489.4	2.3551	169
State University of New York System	SUNYS	172712	457266	40440.8	42115.3	13953.1	8829.6	17406.4	8225.6	14544.3	13258.7	21065.9	637106	3.68883	128
Sun Yat-sen University	SYSU	36247	33986.7	6203.15	5111.27	1317.11	573.473	1312.77	176.867	1756.98	144.841	406.397	50989.6	1.40673	191
Texas A&M University	TAMU	75040	166512	26266.7	33073.4	12613.3	7253.4	2187.95	5408.54	21998.7	2256.99	1538.93	279110	3.71948	125
Technical University of Denmark	Technical Univ Denmark	32041	72500.1	12342.3	20149.9	6222.58	3143.8	0	2547.91	17908.8	890.321	1420.4	137126	4.27971	98
Technion Israel Institute of Technology	Technion	47600	106598	11873.2	23524.3	7052.61	12740.9	1227.68	6339.02	6645.19	2581.57	1558.85	180141	3.78448	121
Tel Aviv University	Tel Aviv Univ	84582	185246	8922.42	18454.6	2640.89	7109.18	4837.8	6162.15	8015.78	2882.49	3500.19	247772	2.92937	156
Tohoku University	Tohoku Univ	100252	178934	39596	76186.9	20854.9	3432.25	2406.75	2491.52	10695	1651.81	2823.86	339073	3.38221	139
Tokyo Institute of Technology	Tokyo Tech	56199	66005.1	59428	72996.5	35807.5	4068.4	2066.4	2737.59	10392.4	3975.25	1976.21	259453	4.61669	76
Tsinghua University	Tsinghua Univ	60313	31401.9	19798.5	25580.1	14369.4	3997.14	109.398	2119.84	6488.45	706.998	495.047	105067	1.74203	183
The Scripps Research Institute	TSRI	29518	424147	44385.7	6693.89	258.885	301.331	1251.99	2150.6	2143.37	33772.4	20785	535890	18.1547	1
Tufts University	Tufts Univ	43175	263540	9356	6923.79	3481.6	865.36	2078.55	689.525	3043.74	5192.3	5061.04	300232	6.95383	11
Technical University of Munich	TUM	61979	197454	24479.5	29706.5	7154.03	5289.17	863.025	2306.96	13964.7	2691.28	4546.07	288455	4.65407	74
University of British Columbia	UBC	114555	323180	17596.1	28316.7	13474	11570.8	13224.9	12224.3	14183.5	8205.05	11880.1	453856	3.9619	111
University of California Berkeley	UC Berkeley	144871	350515	77050.5	122857	39171.7	38766.9	11474.6	21636.7	39196.8	24030.5	10471.7	735172	5.07467	45
University of California Davis	UC Davis	109123	304440	30171.9	28180.2	7625.09	8196.03	4448.83	4349.9	14814.1	6350.56	5396.71	413973	3.79364	120
University of California Irvine	UC Irvine	63376	241270	16640.6	22637.3	3791.2	8335.1	8909.82	5687.94	7895.49	4886.61	4588.9	324643	5.1225	42
University of California Los Angeles	UC Los Angeles	174586	647390	35396.2	72014.6	15806.7	14756.6	22086.1	9179.14	13162.8	21855.8	15984	867631	4.96965	52
University of California Riverside	UC Riverside	30525	64461.1	10998.9	7325.75	3106.62	2555.73	1798.98	1058.64	11369.4	1250.75	845.664	104771	3.43232	136
University of California San Diego	UC San Diego	125887	614800	31520.4	51803.9	7107.32	16693.4	8982.75	12998.4	32241.7	27340.9	13222.8	816711	6.48766	14
University of California San Francisco	UC San Francisco	121792	753869	21890.2	5869.21	960.81	2807.27	9614.83	6521.01	3382.74	33226.3	18970.2	857111	7.0375	8
University of California Santa Barbara	UC Santa Barbara	48404	69266.7	27129.8	74908.4	11655.2	8191.74	3208.99	5898.13	7202.9	4232.43	1339.72	213034	4.40116	90
University of California Santa Cruz	UC Santa Cruz	23631	35112.2	4228.17	9009.24	995.506	4916.59	583.454	3314.34	4826.24	1712.04	354.601	65052.4	2.75284	160
University of California System	UC System	795309	1.94003e+06	219551	346157	82937.9	94375.8	64265	64133.5	125690	93288.9	64607.2	3.09504e+06	3.89161	113
University of Aix-Marseille	Univ Aix-Marseille	61479	126039	9138.71	8527.18	2096.43	656.747	984.578	1373.92	6317.12	1819.84	1523.99	158478	2.57776	164
University of Alabama System	Univ Alabama System	77404	362531	16361.3	13951.4	3721.8	2463.02	3610.12	2232.63	8052.23	8073.83	8057.22	429054	5.54305	25
University of Amsterdam	Univ Amsterdam	74635	234574	10432.3	8285.41	1429.2	2487.91	765.783	2945.22	6379.09	1598.75	2510.1	271408	3.63646	131
University of Arizona	Univ Arizona	83668	327073	19121.2	31074	6209.23	7540.14	4023.4	2629.94	11938	5776.21	15777.8	431163	5.15326	40
University of Basel	Univ Basel	44589	186174	10570.4	8515.32	1793.51	1410.5	376.814	1622.56	1458.08	3132.97	3534.06	218588	4.90228	61
University of Bonn	Univ Bonn	52357	134802	8542.66	4974.81	1135.62	1327.23	243.106	2091.65	4647.62	1543.54	2643.57	161952	3.09323	149
University of Bristol	Univ Bristol	62122	135809	12496.7	15826.2	3784.52	2740.31	790.093	3314.34	3240.58	1090.37	1188.31	180281	2.90204	157
University of Cambridge	Univ Cambridge	148901	524853	51650.9	74049.6	16034.8	13497.2	4120.64	8622.91	19290.4	26469.7	7308.17	745897	5.00935	51
University of Chicago	Univ Chicago	121660	341362	26402.7	31418.1	11455	5313.21	17053.9	4370.41	17467.8	11960.2	4450.45	471254	3.87353	115
University of Colorado Boulder	Univ Colorado Boulder	107643	383784	34093.5	30556.4	7522.34	6463.59	9359.57	3270.76	14077.7	11022.5	7884.9	508035	4.71963	73
University of Copenhagen	Univ Copenhagen	109473	322445	17552.4	7466.66	1409.19	1669.77	7597.05	1284.21	10428.9	5947.82	6301.15	382102	3.49038	132
University of Dundee	Univ Dundee	26464	128500	6947.45	2350.95	1024.86	510.803	401.124	768.987	2759.41	1905.41	1407.45	146576	5.5387	26
University of Edinburgh	Univ Edinburgh	80062	224387	9006.7	10047.5	2128.46	3445.13	4144.95	3114.4	7246.65	5089.77	2841.79	271453	3.39053	138
University of Erlangen Nuremberg	Univ Erlangen Nuremberg	51368	160861	15594.7	30385.8	6672.29	4859.93	972.423	5572.59	3240.58	1731.4	3911.57	233803	4.55152	83
University of Exeter	Univ Exeter	24678	22976.4	6504.73	5701.6	1088.92	482.473	559.143	302.468	2314.7	557.138	318.743	40806.3	1.65355	184
University of Florida	Univ Florida	110636	295950	31940.8	33079.4	7602.41	5811.99	8763.96	4270.44	21637.9	3821.33	6952.58	419831	3.79471	119
University of Freiburg	Univ Freiburg	52362	206861	14297	12459.3	2771.67	2300.76	5457.72	2227.5	4968.4	2420.24	5476.4	259240	4.95092	55
University of Geneva	Univ Geneva	56676	277704	13955.8	11845.2	1942.97	1950.5	1288.46	369.114	2712.02	2968.29	4165.57	318902	5.62676	21
University of Glasgow	Univ Glasgow	64489	205444	8413.7	11685	3780.52	2920.59	1726.05	761.297	2340.21	1872.66	2818.88	241763	3.7489	123
University of Groningen	Univ Groningen	72371	213303	19341.6	30603.8	6041.09	745.172	2236.57	1273.96	18703.5	1571.98	3256.16	297077	4.10492	106
University of Helsinki	Univ Helsinki	80736	258380	12687.6	9697.46	3532.31	2430.39	1373.55	1389.3	14059.5	2975.46	7619.94	314145	3.89102	114
University of Illinois Urbana-Champaign	Univ Illinois	99427	220096	40856.1	65167.9	20997.7	20352.3	8824.74	15836	13377.9	4961.89	4278.13	414749	4.17139	100
University of London	Univ London	375828	1.07644e+06	45820.5	47192.4	9909.69	14584.1	30607	11006.8	21226	18948.7	23219.4	1.29895e+06	3.45625	134
University of Manchester	Univ Manchester	96690	211505	26057.5	24614.5	8735.36	5976.82	2431.06	5213.73	7935.59	4119.14	3090.81	299679	3.09938	148
University of Maryland	Univ Maryland	72148	64709.9	12651	29386.1	8416.43	15901	5956.09	11399	11755.8	1405.63	964.197	162545	2.25294	175
University of Massachusetts Amherst	Univ Massachusetts Amherst	37686	60743.2	24620.7	19653	5700.8	7496.36	8265.59	5546.96	10027.9	1637.95	758.01	144451	3.833	117
University of Massachusetts Medical School	Univ Massachusetts Medical School	24186	193596	1417.51	1671.62	233.53	156.246	3087.44	25.6329	462.94	7266.69	2517.07	210435	8.70069	4
University of Massachusetts System	Univ Massachusetts System	75435	264394	30492.8	26427	7945.36	8973.82	11340.9	5716.14	11522.5	8912.77	3689.45	379415	5.02969	49
University of Melbourne	Univ Melbourne	84616	209243	12543.4	13205.3	3277.43	3728.43	2029.93	1173.99	6153.09	1948.43	2033.98	255337	3.01759	152
University of Michigan	Univ Michigan	167942	579838	47591.3	62121.3	19943.5	17078.9	14051.5	11906.5	12554	14416.3	18747.1	798249	4.75312	70
University of Minnesota Twin Cities	Univ Minnesota Twin Cities	140137	534866	32879	38522.9	12253	12098.7	6758.34	8681.87	17872.4	6676.57	11790.5	682399	4.86952	62
University of Montpellier	Univ Montpellier	45759	113430	23053.9	17109.2	3773.85	1100.59	48.6211	1589.24	4017	1558.12	1756.07	167437	3.65911	129
University of New Hampshire	Univ New Hampshire	12414	10719.9	2685.76	892.914	208.175	318.501	1726.05	110.222	1319.56	401.541	891.484	19274.2	1.55261	188
University of Notre Dame	Univ Notre Dame	26141	35476.1	13128.3	13470.8	3712.46	4020.32	2394.59	2076.27	2835.96	424.725	1327.76	78867.3	3.017	153
University of North Carolina at Chapel Hill	Univ Nth Carolina Chapel Hill	99965	381250	29462.2	18760.1	3757.83	5387.9	12702.3	2378.73	7250.29	9756.48	6758.34	477464	4.77631	67
University of Oregon	Univ Oregon	20758	55034.4	3763.12	3046.59	488.412	624.983	2637.7	363.987	1421.63	1820.8	852.637	70054.3	3.37481	140
University of Oslo	Univ Oslo	65620	183953	8870.64	7398.43	1078.24	1800.26	2358.12	1225.25	5985.41	1782.55	3112.72	217564	3.31552	144
University of Oxford	Univ Oxford	154726	533109	32653.6	31928.4	5339.17	6480.76	6721.87	9135.57	11478.7	17554.3	10914.9	665316	4.29996	96
University of Paris Descartes	Univ Paris Descartes	35961	130521	5506.58	2589.75	659.222	389.756	1410.01	610.063	2019.44	1611.42	1556.86	146874	4.08426	107
University of Paris-Sud	Univ Paris-Sud	67598	132238	20086.9	20523.7	3588.36	1841.47	267.416	1379.05	5034.01	1906.84	2678.44	189545	2.804	158
University of Pennsylvania	Univ Pennsylvania	153072	638589	30205.5	31760.8	12378.4	9022.76	19557.8	5411.11	5004.85	17669	12888.2	782487	5.11189	43
University of Pittsburgh	Univ Pittsburgh	112785	433901	22563.5	11631.6	6261.28	3306.91	8994.91	3193.86	3393.68	6292.24	8046.26	507586	4.50047	86
University of Queensland	Univ Queensland	74554	140800	11480.2	10197.3	3652.41	2129.06	1495.1	1363.67	7582	1928.35	2984.23	183612	2.46281	166
University of Rochester	Univ Rochester	59716	234166	12899.8	24046.4	2060.4	6373.45	8204.82	1573.86	2205.34	3725.48	6060.1	301316	5.04582	47
University of São Paulo	Univ Sao Paulo	105679	112335	9499.18	9191.68	2833.05	1398.48	1251.99	1573.86	5106.92	761.971	1389.52	145342	1.37531	192
University of Southern California	Univ Southern California	84636	329673	19790.4	54850.5	7766.55	15893.3	8229.13	9909.68	6072.89	8977.3	9422.83	470586	5.56011	24
University of St Andrews	Univ St Andrews	20946	38575.6	9229.08	11128.8	1628.04	265.274	4217.88	117.911	2179.83	510.769	198.218	68051.4	3.2489	145
University of Strasbourg	Univ Strasbourg	38727	167992	24229.8	17324.3	2882.43	2381.46	595.609	3311.77	2854.19	5627.3	3902.61	231101	5.96744	16
University System of Maryland	Univ System Maryland	132242	308663	20398.6	35133.7	9865.65	17516.7	8545.16	12198.7	16607.5	4603.62	8853.08	442386	3.34527	142
University of Texas System	Univ Texas System	297124	1.03743e+06	69114	82532.3	27617.9	22214.4	25100.7	13849.5	38402.1	26475.9	25208.6	1.36794e+06	4.60395	79
University of Tokyo	Univ Tokyo	175779	544166	64958.9	80561	20905.6	7444.85	1653.12	3755.22	17099.6	12188.4	8669.8	761403	4.33159	95
University of Toronto	Univ Toronto	202498	629232	30352.7	47061.9	14078.5	14678.5	41072.7	6482.56	13290.4	14758.5	15743.9	826752	4.08276	108
University of Utah	Univ Utah	68076	305228	25828	18048.1	7267.46	4622.98	5469.88	2776.04	9933.15	7706.71	4351.83	391232	5.74699	19
University of Virginia	Univ Virginia	65608	251091	11181.7	15161.7	2998.53	5306.34	3464.26	2740.16	3164.03	11616.7	7113.94	313838	4.78354	66
University of Warwick	Univ Warwick	32156	52674	10471.9	9078.95	1648.06	2100.73	1264.15	1576.42	2945.32	615.935	471.142	82846.7	2.5764	165
University of Washington	Univ Washington	160090	691489	36244.1	34423.2	13132.4	19333.3	9845.78	13001	12834.7	28048.1	17197.2	875549	5.4691	28
University of Wisconsin	Univ Wisconsin	131074	503864	37961.2	31639.1	14071.9	11353.6	12131	11124.7	32788.5	14992.8	11897.1	681823	5.20182	36
University of Würzburg	Univ Wurzburg	43555	169622	9152.92	7726.23	1926.96	391.473	401.124	256.329	3032.8	2122.43	4785.13	199418	4.57853	81
University of York	Univ York	25135	50933.9	21592.7	25784.8	437.702	1334.96	948.112	1130.41	1308.62	1647.27	420.342	105539	4.19888	99
University of Zurich	Univ Zurich	67855	311944	12127.1	10155.8	1738.8	1838.03	2418.9	1015.06	3342.64	6640.48	4006.2	355227	5.23508	34
University College London	University College London (UCL)	177359	631349	21533.8	21934.2	4778.69	6418.95	15911.3	4847.18	10731.5	11946.8	10104.1	739556	4.16982	101
Pierre and Marie Curie University	UPMC	96610	150628	24984.2	24685.7	4518.48	1906.71	279.571	1714.84	13232.1	2754.62	2698.36	227402	2.35382	170
Uppsala University	Uppsala Univ	73610	266971	26484	15907.8	3799.2	2663.9	6563.85	1712.28	8329.27	2227.36	4870.79	339530	4.61255	77
University of Science and Technology of China	USTC	37279	12473.3	10805	11020.5	3756.5	951.21	36.4658	212.753	2187.12	114.009	174.312	41731.2	1.11943	196
University of Texas Health Science Center	UT Health Science Center	28267	112488	1531.24	1051.62	600.506	94.4342	619.919	343.481	5624.54	862.595	839.688	124056	4.38871	92
University of Texas Southwestern Medical Center	UT Southwestern Medical Center	47549	378786	5102.44	1624.15	468.395	450.709	4035.55	92.2785	1188.33	14071.1	6020.25	411839	8.66136	5
Utrecht University	Utrecht Univ	92237	334598	21636.4	15836.6	5421.9	2769.5	3889.69	1053.51	13556.5	3534.27	4326.93	406623	4.40846	89
University of Western Australia	UWA	54284	105348	6564.64	5897.39	4497.12	1272.29	1203.37	504.968	3575.94	1531.11	1898.51	132293	2.43706	167
Vanderbilt University	Vanderbilt Univ	72010	324594	10991.8	9357.8	2487.43	2501.65	10088.9	1266.27	2136.08	4309.15	5346.91	373080	5.18095	37
Wageningen University and Research Centre	Wageningen Univ	37073	95563.2	7147.48	2567.5	3568.34	127.057	1798.98	340.918	24878.5	653.46	1013	137658	3.71317	126
Wake Forest University	Wake Forest Univ	32466	131450	3110.21	2346.5	677.905	429.246	1264.15	804.873	481.166	667.083	1345.69	142577	4.39158	91
Washington University St. Louis	Washington Univ St Louis	91686	542272	13479.6	12634.3	3597.7	6082.42	4315.13	2783.73	3032.8	18942.2	14336.5	621476	6.77831	13
Weizmann Institute of Science	WIS	33500	208820	13617.7	12729.2	6182.54	2370.3	1628.81	4298.64	4297.68	8941.93	5960.49	268847	8.0253	6
Xiamen University	XMU	17663	9696.21	4316.52	4126.39	878.073	211.189	0	156.361	1323.21	69.3136	110.564	20887.8	1.18258	195
Yale University	Yale Univ	121012	513083	24767.9	17551.3	3724.47	5378.46	16251.6	6133.96	5959.89	23679.2	14924.1	631454	5.21811	35
Yeshiva University	Yeshiva Univ	47315	262739	4095.16	1064.97	146.79	99.5851	3160.37	166.614	1822.6	16200.7	4273.15	293768	6.20878	15
Yonsei University	Yonsei Univ	45472	65186.9	25457.4	35893.1	5843.59	2834.74	243.106	1384.18	49862.6	511.725	724.144	187941	4.13313	104
Zhejiang University	Zhejiang Univ	65529	52515.7	15531.7	16280.1	7183.39	2285.31	97.2423	1076.58	5190.76	272.952	504.012	100938	1.54035	189
