# Supplementary material for: Mapping the global influence of published research on industry and innovation
Source: Nat Biotechnol. 2018 Jan 10;36(1):31–9. doi: 10.1038/nbt.4049 (PMC12094095; doi:10.1038/nbt.4049)
Supplement: Supplementary Table 4 — List of grouped research fields. (XLSX 15 kb) [file 41587_2018_BFnbt4049_MOESM40_ESM.xlsx]

## Sheet: Sheet1
Grouped research discipline	Group		subject	Group 1		Subject	Group 6
life sciences	1		Pediatrics	1		Accounting	6
chemistry and materials	2		Pediatrics, Perinatology, and Child Health	1		Anthropology	6
physics and electronics	3		Periodontics	1		Applied Psychology	6
mechanical and civil engineering	4		Pharmaceutical Science	1		Archaeology	6
communications and IT	5		Pharmacology	1		Decision Sciences (miscellaneous)	6
social sciences	6		Pharmacology (medical)	1		Decision Sciences(all)	6
math	7		Pharmacology (nursing)	1		Demography	6
earth sciences	8		Pharmacology, Toxicology and Pharmaceutics (miscellaneous)	1		Developmental and Educational Psychology	6
all other	9		Pharmacology, Toxicology and Pharmaceutics(all)	1		Economics and Econometrics	6
			Pharmacy	1		Economics, Econometrics and Finance (miscellaneous)	6
subject	Group 1		Phychiatric Mental Health	1		Economics, Econometrics and Finance(all)	6
Advanced and Specialised Nursing	1		Physical Therapy, Sports Therapy and Rehabilitation	1		Finance	6
Ageing	1		Physiology	1		Health(social science)	6
Agricultural and Biological Sciences (miscellaneous)	1		Physiology (medical)	1		Political Science and International Relations	6
Agricultural and Biological Sciences(all)	1		Plant Science	1		Psychology (miscellaneous)	6
Agronomy and Crop Science	1		Podiatry	1		Psychology(all)	6
Anatomy	1		Psychiatry and Mental health	1		Social Psychology	6
Anesthesiology and Pain Medicine	1		Public Health, Environmental and Occupational Health	1		Social Sciences (miscellaneous)	6
Animal Science and Zoology	1		Pulmonary and Respiratory Medicine	1		Social Sciences(all)	6
Applied Microbiology and Biotechnology	1		Radiation	1		Sociology and Political Science	6
Assessment and Diagnosis	1		Radiological and Ultrasound Technology	1		Urban Studies	6
Behavioral Neuroscience	1		Radiology Nuclear Medicine and imaging	1
Biochemistry	1		Rehabilitation	1		Subject	Group 7
Biochemistry, Genetics and Molecular Biology (miscellaneous)	1		Reproductive Medicine	1		Algebra and Number Theory	7
Biochemistry, Genetics and Molecular Biology(all)	1		Reviews and References, Medical	1		Analysis	7
Biochemistry, medical	1		Rheumatology	1		Applied Mathematics	7
Bioengineering	1		Sensory Systems	1		Computational Mathematics	7
Biological Psychiatry	1		Small Animals	1		Computational Theory and Mathematics	7
Biomaterials	1		Speech and Hearing	1		Discrete Mathematics and Combinatorics	7
Biomedical Engineering	1		Structural Biology	1		Geometry and Topology	7
Biophysics	1		Surgery	1		Logic	7
Biotechnology	1		Toxicology	1		Mathematical Physics	7
Cancer Research	1		Transplantation	1		Mathematics (miscellaneous)	7
Cardiology and Cardiovascular Medicine	1		Urology	1		Mathematics(all)	7
Care Planning	1		veterinary (miscalleneous)	1		Numerical Analysis	7
Cell Biology	1		veterinary(all)	1		Statistics and Probability	7
Cellular and Molecular Neuroscience	1		Virology	1		Statistics, Probability and Uncertainty	7
Chiropractics	1
Clinical Biochemistry	1		Subject	Group 2		Subject	Group 8
Clinical Neurology	1		Analytical Chemistry	2		Aquatic Science	8
Clinical Psychology	1		Catalysis	2		Astronomy and Astrophysics	8
Cognitive Neuroscience	1		Ceramics and Composites	2		Atmospheric Science	8
Community and Home Care	1		Chemical Engineering (miscellaneous)	2		Earth and Planetary Sciences (miscellaneous)	8
Complementary and alternative medicine	1		Chemical Engineering(all)	2		Earth and Planetary Sciences(all)	8
Complementary and Manual Therapy	1		Chemical Health and Safety	2		Earth-Surface Processes	8
Critical Care	1		Chemistry (miscellaneous)	2		Ecological Modelling	8
Critical Care and Intensive Care Medicine	1		Chemistry(all)	2		Ecology	8
Dentistry (miscellaneous)	1		Colloid and Surface Chemistry	2		Ecology, Evolution, Behavior and Systematics	8
Dentistry(all)	1		Environmental Chemistry	2		Economic Geology	8
Dermatology	1		Filtration and Separation	2		Environmental Science (miscellaneous)	8
Developmental Biology	1		Inorganic Chemistry	2		Environmental Science(all)	8
Developmental Neuroscience	1		Materials Chemistry	2		Geochemistry and Petrology	8
Drug Discovery	1		Materials Science (miscellaneous)	2		Geography, Planning and Development	8
Drug guides	1		Materials Science(all)	2		Geology	8
Embryology	1		Metals and Alloys	2		Geophysics	8
Emergency	1		Organic Chemistry	2		Geotechnical Engineering and Engineering Geology	8
Emergency Medicine	1		Polymers and Plastics	2		Global and Planetary Change	8
Endocrine and Autonomic Systems	1		Process Chemistry and Technology	2		Ocean Engineering	8
Endocrinology	1		Spectroscopy	2		Oceanography	8
Endocrinology, Diabetes and Metabolism	1		Surfaces and Interfaces	2		Palaeontology	8
Epidemiology	1		Surfaces, Coatings and Films	2		Pollution	8
Experimental and Cognitive Psychology	1					Renewable Energy, Sustainability and the Environment	8
Family Practice	1		Subject	Group 3		Soil Science	8
Food Animals	1		Acoustics and Ultrasonics 3	3		Space and Planetary Science	8
Food Science	1		Atomic and Molecular Physics, and Optics	3		Stratigraphy	8
Forestry	1		Condensed Matter Physics	3
Gastroenterology	1		Electrical and Electronic Engineering	3		Subject	Group 9
Genetics	1		Electrochemistry	3		Architecture	9
Genetics(clinical)	1		Electronic, Optical and Magnetic Materials	3		Arts and Humanities (miscellaneous)	9
Geriatrics and Gerontology	1		Nuclear and High Energy Physics	3		Arts and Humanities(all)	9
Gerontology	1		Nuclear Energy and Engineering	3		Building and Construction	9
Health Informatics	1		Physical and Theoretical Chemistry	3		Business and International Management	9
Health Information Management	1		Physics and Astronomy (miscellaneous)	3		Business, Management and Accounting (miscellaneous)	9
Health Policy	1		Physics and Astronomy(all)	3		Business, Management and Accounting(all)	9
Health Professions (miscellaneous)	1		Statistical and Nonlinear Physics	3		Classics	9
Health Professions(all)	1					Conservation	9
Health, Toxicology and Mutagenesis	1		Subject	Group 4		Cultural Studies	9
Hematology	1		Aerospace Engineering 4	4		Development	9
Hepatology	1		Automotive Engineering	4		Education	9
Histology	1		Civil and Structural Engineering	4		Equine	9
Horticulture	1		Computational Mechanics	4		Fundamentals and skills	9
Human Factors and Ergonomics	1		Energy (miscellaneous)	4		Gender Studies	9
Immunology	1		Energy Engineering and Power Technology	4		General	9
Immunology and Allergy	1		Energy(all)	4		Hardware and Architecture	9
Immunology and Microbiology (miscellaneous)	1		Engineering (miscellaneous)	4		History	9
Immunology and Microbiology(all)	1		Engineering(all)	4		History and Philosophy of Science	9
Infectious Diseases	1		Environmental Engineering	4		Industrial relations	9
Insect Science	1		Fluid Flow and Transfer Processes	4		Issues, ethics and legal aspects	9
Internal Medicine	1		Fuel Technology	4		Language and Linguistics	9
Life-span and Life-course Studies	1		Industrial and Manufacturing Engineering	4		Law	9
Maternity and Midwifery	1		Mechanical Engineering	4		Leadership and Management	9
Medical Assisting and Transcription	1		Mechanics of Materials	4		Library and Information Sciences	9
Medical Laboratory Technology	1		Transportation	4		Linguistics and Language	9
Medical–Surgical	1		Waste Management and Disposal	4		Literature and Literary Theory	9
Medicine (miscellaneous)	1		Water Science and Technology	4		Management of Technology and Innovation	9
Medicine(all)	1					Management Science and Operations Research	9
Microbiology	1		Subject	Group 5		Management, Monitoring, Policy and Law	9
Microbiology (medical)	1		Artificial Intelligence	5		Marketing	9
Molecular Biology	1		Communication	5		Media Technology	9
Molecular Medicine	1		Computer Graphics and Computer-Aided Design	5		Museology	9
Nephrology	1		Computer Networks and Communications	5		Music	9
Neurology	1		Computer Science (miscellaneous)	5		Nature and Landscape Conservation	9
Neuropsychology and Physiological Psychology	1		Computer Science Applications	5		Organizational Behavior and Human Resource Management	9
Neuroscience (miscellaneous)	1		Computer Science(all)	5		Philosophy	9
Neuroscience(all)	1		Computer Vision and Pattern Recognition	5		Public Administration	9
Nursing (miscellaneous)	1		Computers in Earth Sciences	5		Religious studies	9
Nursing(all)	1		Control and Optimization	5		Research and Theory	9
Nutrition and Dietetics	1		Control and Systems Engineering	5		Review and Exam Preparation	9
Obstetrics and Gynaecology	1		Human-Computer Interaction	5		Safety Research	9
Occupational Therapy	1		Information Systems	5		Safety, Risk, Reliability and Quality	9
Oncology	1		Information Systems and Management	5		Strategy and Management	9
Oncology(nursing)	1		Instrumentation	5		Tourism, Leisure and Hospitality Management	9
Optometry	1		LPN and LVN	5		Visual Arts and Performing Arts	9
Oral Surgery	1		Management Information Systems	5
Orthodontics	1		Modelling and Simulation	5
Orthopedics and Sports Medicine	1		Signal Processing	5
Otorhinolaryngology	1		Software	5
Parasitology	1		Theoretical Computer Science	5
Pathology and Forensic Medicine	1
Ophthalmology
